# Supplementary material for: Zika Virus Infection Damages the Testes in Pubertal Common Squirrel Monkeys (Saimiri collinsi)
Source: Viruses. 2023 Feb 23;15(3):615. doi: 10.3390/v15030615 (PMC10051343; doi:10.3390/v15030615)
Supplement: Supplementary file 1 [file viruses-15-00615-s001.zip]

Archive with 1 entries (1 files):
- viruses-1960586-supplementary.pdf
